# Supplementary material for: Synergistic Effects of Earthworms and Plants on Chromium Removal from Acidic and Alkaline Soils: Biological Responses and Implications
Source: Biology (Basel). 2023 Jun 8;12(6):831. doi: 10.3390/biology12060831 (PMC10295528; doi:10.3390/biology12060831)
Supplement: Supplementary file 1 [file biology-12-00831-s001.zip]

Archive with 2 entries (2 files):
- Supplementary Materials.pdf
- Table. S3.xlsx
