# Supplementary material for: Synergistic Effects of Earthworms and Plants on Chromium Removal from Acidic and Alkaline Soils: Biological Responses and Implications
Source: Biology (Basel). 2023 Jun 8;12(6):831. doi: 10.3390/biology12060831 (PMC10295528; doi:10.3390/biology12060831)
Supplement: Supplementary file 1 [file biology-12-00831-s001.zip › Table. S3.xlsx]

## Sheet: Sheet1
Species name	group	Mean	LDA_value	Pvalue
p__Proteobacteria.c__Alphaproteobacteria.o__Rhizobiales.f__Beijerinckiaceae.g__alphaI_cluster	Alkal	2.56345	2.25985	0.0192544
p__Firmicutes.c__Bacilli.o__Bacillales.f__Planococcaceae.g__Lysinibacillus	Alkal	2.99933	2.65314	0.0192544
p__Actinobacteriota.c__Actinobacteria.o__Streptosporangiales	Alkal	3.68041	3.31546	0.0323129
p__Actinobacteriota.c__Thermoleophilia.o__Solirubrobacterales.f__Solirubrobacteraceae.g__Patulibacter	Alkal	2.2752	2.05454	0.0192544
p__Firmicutes.c__Symbiobacteriia.o__Symbiobacteriales	Alkal	2.92572	2.64572	0.0192544
p__Bdellovibrionota.c__Oligoflexia.o__0319-6G20.f__norank_o__0319-6G20	Alkal	3.36727	3.08607	0.0277078
p__Firmicutes.c__Clostridia.o__Peptostreptococcales-Tissierellales.f__norank_o__Peptostreptococcales-Tissierellales.g__Alkaliphilus	Alkal	2.08246	2.63885	0.0277078
p__Actinobacteriota.c__Actinobacteria.o__Propionibacteriales.f__Nocardioidaceae	Alkal	3.75882	3.40404	0.0338949
p__Planctomycetota.c__Planctomycetes.o__Gemmatales.f__Gemmataceae.g__norank_f__Gemmataceae	Alkal	3.22742	2.92886	0.0277078
p__Proteobacteria.c__Alphaproteobacteria.o__Rhizobiales.f__Pleomorphomonadaceae.g__Chthonobacter	Alkal	2.68527	2.40823	0.0192544
p__Chloroflexi.c__Gitt-GS-136.o__norank_c__Gitt-GS-136	Alkal	2.65541	2.32992	0.0192544
p__Firmicutes.c__Symbiobacteriia	Alkal	2.92572	2.68791	0.0192544
p__Firmicutes.c__Bacilli.o__Bacillales.f__Bacillaceae.g__Bacillus	Alkal	5.19517	4.76458	0.0338949
p__Actinobacteriota.c__Actinobacteria.o__Micromonosporales	Alkal	3.66189	3.29689	0.0338949
p__Myxococcota.c__Polyangia.o__Polyangiales.f__Polyangiaceae	Alkal	3.31731	3.07623	0.0323129
p__Chloroflexi.c__TK10.o__norank_c__TK10.f__norank_o__norank_c__TK10.g__norank_f__norank_o__norank_c__TK10	Alkal	2.97607	2.7439	0.0277078
p__Proteobacteria.c__Alphaproteobacteria.o__Rhizobiales	Alkal	4.46676	4.08125	0.0338949
p__Proteobacteria.c__Alphaproteobacteria.o__Tistrellales.f__Geminicoccaceae	Alkal	3.21592	2.78782	0.0277078
p__Chloroflexi.c__Chloroflexia	Alkal	3.8668	3.49861	0.0338949
p__Actinobacteriota.c__Actinobacteria.o__Streptosporangiales.f__Streptosporangiaceae.g__Nonomuraea	Alkal	3.21859	2.86996	0.0192544
p__Bdellovibrionota.c__Oligoflexia	Alkal	3.42075	3.10323	0.0277078
p__Firmicutes.c__Bacilli.o__Thermoactinomycetales.f__Thermoactinomycetaceae	Alkal	2.53375	2.29415	0.0277078
p__Chloroflexi.c__Anaerolineae	Alkal	2.64506	2.37178	0.0192544
p__Firmicutes.c__Clostridia.o__unclassified_c__Clostridia.f__unclassified_c__Clostridia.g__unclassified_c__Clostridia	Alkal	2.04147	2.35811	0.0192544
p__Actinobacteriota.c__Actinobacteria.o__Pseudonocardiales.f__Pseudonocardiaceae.g__Saccharomonospora	Alkal	1.93006	2.16195	0.0192544
p__Proteobacteria.c__Alphaproteobacteria.o__Rhodobacterales.f__Rhodobacteraceae	Alkal	4.29016	3.89606	0.0277078
p__Actinobacteriota.c__Actinobacteria.o__Streptosporangiales.f__Streptosporangiaceae	Alkal	3.59534	3.21859	0.0192544
p__Proteobacteria.c__Alphaproteobacteria.o__Caulobacterales.f__Caulobacteraceae.g__Caulobacter	Alkal	2.92169	2.97834	0.0338949
p__Actinobacteriota.c__Thermoleophilia.o__Solirubrobacterales	Alkal	3.6189	3.32831	0.0338949
p__Proteobacteria.c__Alphaproteobacteria.o__Azospirillales.f__Azospirillaceae	Alkal	2.82829	2.47529	0.0192544
p__Firmicutes.c__Bacilli.o__Thermoactinomycetales.f__Thermoactinomycetaceae.g__Planifilum	Alkal	2.16513	2.48535	0.0192544
p__Chloroflexi.c__TK10.o__norank_c__TK10	Alkal	2.97607	2.64436	0.0277078
p__Proteobacteria.c__Alphaproteobacteria.o__Rhizobiales.f__Hyphomicrobiaceae.g__unclassified_f__Hyphomicrobiaceae	Alkal	1.63899	3.09274	0.0192544
p__Firmicutes.c__Desulfitobacteriia	Alkal	2.01878	2.14272	0.0192544
p__Firmicutes.c__Bacilli.o__Thermoactinomycetales.f__Thermoactinomycetaceae.g__Thermoactinomyces	Alkal	2.05857	2.05275	0.0277078
p__Dependentiae.c__Babeliae.o__Babeliales.f__Babeliaceae.g__norank_f__Babeliaceae	Alkal	2.38066	2.18037	0.0192544
p__Firmicutes.c__Symbiobacteriia.o__Symbiobacteriales.f__Symbiobacteraceae.g__unclassified_f__Symbiobacteraceae	Alkal	2.64175	2.39649	0.0192544
p__Actinobacteriota.c__Actinobacteria.o__Kineosporiales	Alkal	2.21547	2.01848	0.0192544
p__Actinobacteriota.c__Actinobacteria.o__Frankiales.f__Geodermatophilaceae	Alkal	2.69858	2.33917	0.0192544
p__Firmicutes.c__Clostridia.o__Clostridiales.f__Clostridiaceae	Alkal	3.31573	3.2474	0.0338949
p__Myxococcota.c__Polyangia.o__Polyangiales	Alkal	3.48028	3.16431	0.0323129
p__Proteobacteria.c__Gammaproteobacteria.o__Burkholderiales.f__Comamonadaceae.g__Leptothrix	Alkal	1.69916	2.37234	0.0192544
p__Actinobacteriota.c__Actinobacteria.o__Micromonosporales.f__Micromonosporaceae.g__Micromonospora	Alkal	3.50244	3.15413	0.0338949
p__Planctomycetota	Alkal	3.45225	3.12156	0.0338949
p__Actinobacteriota.c__Actinobacteria.o__Micromonosporales.f__Micromonosporaceae.g__Luedemannella	Alkal	2.81752	2.53415	0.0192544
p__Firmicutes.c__Clostridia.o__Thermincolales	Alkal	1.97956	2.08485	0.0192544
p__Proteobacteria.c__Gammaproteobacteria.o__Pseudomonadales.f__Pseudomonadaceae.g__Pseudomonas	Alkal	4.78055	4.45185	0.0338949
p__Proteobacteria.c__Gammaproteobacteria.o__Burkholderiales.f__Methylophilaceae.g__unclassified_f__Methylophilaceae	Alkal	2.05346	2.26448	0.0192544
p__Firmicutes.c__Clostridia.o__norank_c__Clostridia	Alkal	3.23148	2.92628	0.0323129
p__Proteobacteria.c__Alphaproteobacteria.o__Rhizobiales.f__Xanthobacteraceae.g__Bradyrhizobium	Alkal	3.53098	3.19746	0.0338949
p__Chloroflexi.c__Chloroflexia.o__Thermomicrobiales	Alkal	3.86339	3.46002	0.0338949
p__Myxococcota.c__Polyangia.o__Nannocystales	Alkal	2.73597	2.38539	0.0277078
p__Proteobacteria.c__Alphaproteobacteria.o__Rhizobiales.f__Xanthobacteraceae.g__unclassified_f__Xanthobacteraceae	Alkal	2.55349	2.3596	0.0277078
p__Fibrobacterota	Alkal	2.16244	2.14101	0.0192544
p__Bdellovibrionota.c__Bdellovibrionia.o__Bacteriovoracales	Alkal	3.50687	3.15657	0.0277078
p__Planctomycetota.c__Planctomycetes.o__Gemmatales.f__Gemmataceae	Alkal	3.22742	2.93443	0.0277078
p__Patescibacteria.c__Saccharimonadia.o__Saccharimonadales.f__norank_o__Saccharimonadales.g__norank_f__norank_o__Saccharimonadales	Alkal	2.63379	2.34459	0.0192544
p__Firmicutes.c__Bacilli.o__Bacillales.f__Planococcaceae	Alkal	3.48827	3.11713	0.0323129
p__Actinobacteriota.c__Actinobacteria.o__Pseudonocardiales.f__Pseudonocardiaceae	Alkal	3.05898	2.75971	0.0323129
p__Proteobacteria.c__Alphaproteobacteria.o__Sphingomonadales.f__Sphingomonadaceae.g__Novosphingobium	Alkal	1.98234	2.15634	0.0192544
p__Firmicutes.c__Clostridia.o__Christensenellales.f__Christensenellaceae	Alkal	2.04759	2.10909	0.0192544
p__Proteobacteria.c__Gammaproteobacteria.o__Burkholderiales.f__Oxalobacteraceae	Alkal	2.74438	2.44533	0.0192544
p__Proteobacteria.c__Alphaproteobacteria.o__Sphingomonadales	Alkal	2.28421	2.52422	0.0192544
p__Actinobacteriota.c__Actinobacteria.o__Frankiales.f__Geodermatophilaceae.g__Blastococcus	Alkal	2.68044	2.33092	0.0192544
p__Proteobacteria.c__Gammaproteobacteria.o__Pseudomonadales.f__Pseudomonadaceae	Alkal	4.78055	4.43932	0.0338949
p__Actinobacteriota.c__MB-A2-108.o__norank_c__MB-A2-108.f__norank_o__norank_c__MB-A2-108.g__norank_f__norank_o__norank_c__MB-A2-108	Alkal	2.36074	3.02476	0.0277078
p__Cyanobacteria.c__Vampirivibrionia	Alkal	1.98541	2.18919	0.0192544
p__Actinobacteriota.c__Actinobacteria.o__Pseudonocardiales	Alkal	3.05898	2.87974	0.0323129
p__Bacteroidota.c__Bacteroidia.o__Sphingobacteriales.f__env_OPS_17.g__norank_f__env_OPS_17	Alkal	1.78143	2.18079	0.0192544
p__Firmicutes.c__Clostridia.o__norank_c__Clostridia.f__Hungateiclostridiaceae.g__Ruminiclostridium	Alkal	2.31385	2.50667	0.0192544
p__Actinobacteriota.c__Thermoleophilia.o__Solirubrobacterales.f__Solirubrobacteraceae.g__Conexibacter	Alkal	2.80878	2.54169	0.0323129
p__Actinobacteriota.c__Thermoleophilia.o__norank_c__Thermoleophilia.f__norank_o__norank_c__Thermoleophilia.g__norank_f__norank_o__norank_c__Thermoleophilia	Alkal	2.2029	2.02701	0.0192544
p__Firmicutes.c__Bacilli.o__Bacillales.f__Bacillaceae.g__Fictibacillus	Alkal	3.25895	2.91651	0.0192544
p__Actinobacteriota.c__Actinobacteria.o__Streptosporangiales.f__Nocardiopsaceae	Alkal	2.37276	2.19997	0.0192544
p__Proteobacteria.c__Alphaproteobacteria.o__Azospirillales	Alkal	2.86626	2.51737	0.0192544
p__Actinobacteriota.c__Actinobacteria	Alkal	5.48416	5.0758	0.0338949
p__Chloroflexi.c__Anaerolineae.o__Caldilineales.f__Caldilineaceae.g__norank_f__Caldilineaceae	Alkal	2.57271	2.33566	0.0192544
p__Proteobacteria.c__Alphaproteobacteria.o__Rhizobiales.f__Rhizobiaceae	Alkal	3.91446	3.54347	0.0338949
p__Verrucomicrobiota.c__Verrucomicrobiae.o__Chthoniobacterales.f__Chthoniobacteraceae	Alkal	2.95254	2.59826	0.0192544
p__Chloroflexi.c__TK10.o__norank_c__TK10.f__norank_o__norank_c__TK10	Alkal	2.97607	2.66195	0.0277078
p__Bdellovibrionota.c__Bdellovibrionia.o__Bacteriovoracales.f__Bacteriovoracaceae	Alkal	3.50687	3.17797	0.0277078
p__Firmicutes.c__Symbiobacteriia.o__Symbiobacteriales.f__Symbiobacteraceae	Alkal	2.9188	2.72902	0.0192544
p__Proteobacteria.c__Alphaproteobacteria.o__Tistrellales.f__Geminicoccaceae.g__norank_f__Geminicoccaceae	Alkal	2.80963	2.44128	0.0192544
p__Proteobacteria.c__Gammaproteobacteria.o__Burkholderiales.f__Oxalobacteraceae.g__Noviherbaspirillum	Alkal	2.13128	2.0148	0.0192544
p__Actinobacteriota.c__Thermoleophilia.o__Solirubrobacterales.f__Solirubrobacteraceae	Alkal	3.36836	3.09945	0.0323129
p__Firmicutes.c__Bacilli.o__Bacillales.f__Bacillaceae	Alkal	5.2018	4.80112	0.0338949
p__Actinobacteriota.c__Acidimicrobiia.o__Microtrichales.f__Ilumatobacteraceae.g__Ilumatobacter	Alkal	2.75304	2.47589	0.0192544
p__Actinobacteriota.c__Actinobacteria.o__Micrococcales.f__Microbacteriaceae	Alkal	5.01116	4.68785	0.0338949
p__Desulfobacterota	Alkal	2.32484	2.01863	0.0192544
p__Myxococcota.c__Polyangia.o__Nannocystales.f__Nannocystaceae	Alkal	2.73597	2.37424	0.0277078
p__Proteobacteria.c__Alphaproteobacteria.o__Acetobacterales.f__Acetobacteraceae	Alkal	2.98524	2.6779	0.0192544
p__Chloroflexi.c__Anaerolineae.o__Caldilineales.f__Caldilineaceae	Alkal	2.57271	2.31885	0.0192544
p__Proteobacteria.c__Gammaproteobacteria.o__Diplorickettsiales.f__Diplorickettsiaceae.g__norank_f__Diplorickettsiaceae	Alkal	2.07278	2.9137	0.0277078
p__Proteobacteria.c__Alphaproteobacteria.o__norank_c__Alphaproteobacteria.f__norank_o__norank_c__Alphaproteobacteria	Alkal	2.09256	2.1697	0.0277078
p__Bacteroidota.c__Bacteroidia.o__Sphingobacteriales.f__env_OPS_17	Alkal	1.78143	2.4584	0.0192544
p__Firmicutes.c__Bacilli.o__Bacillales.f__Planococcaceae.g__Paenisporosarcina	Alkal	3.19578	2.81658	0.0192544
p__Chloroflexi.c__Gitt-GS-136.o__norank_c__Gitt-GS-136.f__norank_o__norank_c__Gitt-GS-136.g__norank_f__norank_o__norank_c__Gitt-GS-136	Alkal	2.65541	2.34256	0.0192544
p__Proteobacteria.c__Alphaproteobacteria.o__unclassified_c__Alphaproteobacteria.f__unclassified_c__Alphaproteobacteria.g__unclassified_c__Alphaproteobacteria	Alkal	2.30582	2.22562	0.0192544
p__Actinobacteriota	Alkal	5.49745	5.12845	0.0338949
p__Verrucomicrobiota.c__Verrucomicrobiae	Alkal	4.12717	3.81688	0.0338949
p__Actinobacteriota.c__Actinobacteria.o__Streptosporangiales.f__Streptosporangiaceae.g__Sphaerisporangium	Alkal	2.37796	2.1485	0.0192544
p__Actinobacteriota.c__Thermoleophilia	Alkal	3.76152	3.43932	0.0338949
p__Actinobacteriota.c__Actinobacteria.o__Micromonosporales.f__Micromonosporaceae.g__Longispora	Alkal	2.0823	2.04631	0.0192544
p__Actinobacteriota.c__Thermoleophilia.o__norank_c__Thermoleophilia	Alkal	2.2029	2.03403	0.0192544
p__Proteobacteria.c__Gammaproteobacteria.o__Burkholderiales.f__Nitrosomonadaceae	Alkal	2.4566	2.44756	0.0192544
p__Chloroflexi.c__Chloroflexia.o__Thermomicrobiales.f__JG30-KF-CM45	Alkal	3.8614	3.47763	0.0338949
p__Firmicutes.c__Clostridia.o__Clostridiales.f__Clostridiaceae.g__Clostridium_sensu_stricto_10	Alkal	1.76668	3.30215	0.0192544
p__Proteobacteria.c__Gammaproteobacteria.o__Enterobacterales.f__Enterobacteriaceae.g__Raoultella	Alkal	3.33887	3.10596	0.0338949
p__Fibrobacterota.c__Fibrobacteria	Alkal	2.16244	2.2582	0.0192544
p__Planctomycetota.c__Planctomycetes.o__Gemmatales	Alkal	3.22742	2.92259	0.0277078
p__Firmicutes.c__Clostridia.o__Peptostreptococcales-Tissierellales.f__Anaerovoracaceae.g__Anaerovorax	Alkal	1.74639	2.04732	0.0192544
p__Proteobacteria.c__Gammaproteobacteria.o__Burkholderiales.f__SC-I-84.g__norank_f__SC-I-84	Alkal	2.55279	2.30028	0.0192544
p__Chloroflexi	Alkal	4.05376	3.64786	0.0338949
p__Firmicutes.c__Bacilli.o__Alicyclobacillales.f__Alicyclobacillaceae.g__Tumebacillus	Alkal	3.17816	2.84879	0.0192544
p__Firmicutes.c__Clostridia.o__unclassified_c__Clostridia	Alkal	2.04147	2.64931	0.0192544
p__Proteobacteria.c__Alphaproteobacteria	Alkal	4.73632	4.36408	0.0338949
p__Firmicutes.c__Clostridia.o__Thermincolales.f__Thermincolaceae	Alkal	1.97956	2.0882	0.0192544
p__Proteobacteria.c__Alphaproteobacteria.o__Sphingomonadales.f__Sphingomonadaceae	Alkal	2.28421	2.28823	0.0192544
p__Firmicutes.c__Clostridia.o__Clostridiales.f__Clostridiaceae.g__Clostridium_sensu_stricto_1	Alkal	3.07944	2.74793	0.0338949
p__Proteobacteria.c__Alphaproteobacteria.o__Rhizobiales.f__Hyphomicrobiaceae.g__Hyphomicrobium	Alkal	3.1267	2.81517	0.0323129
p__Actinobacteriota.c__Actinobacteria.o__Frankiales.f__norank_o__Frankiales.g__norank_f__norank_o__Frankiales	Alkal	2.5442	2.27044	0.0323129
p__Proteobacteria.c__Alphaproteobacteria.o__Caulobacterales.f__Caulobacteraceae	Alkal	3.02447	2.95811	0.0338949
p__Planctomycetota.c__Planctomycetes.o__Isosphaerales.f__Isosphaeraceae.g__Singulisphaera	Alkal	2.57134	2.40812	0.0277078
p__Actinobacteriota.c__Thermoleophilia.o__Solirubrobacterales.f__Solirubrobacteraceae.g__Solirubrobacter	Alkal	2.91225	2.7851	0.0192544
p__Proteobacteria.c__Alphaproteobacteria.o__Rhizobiales.f__Beijerinckiaceae.g__Microvirga	Alkal	3.71267	3.33351	0.0192544
p__Proteobacteria.c__Alphaproteobacteria.o__Rhizobiales.f__Methyloligellaceae.g__norank_f__Methyloligellaceae	Alkal	3.13652	2.7902	0.0277078
p__Proteobacteria.c__Alphaproteobacteria.o__Caulobacterales.f__Caulobacteraceae.g__Brevundimonas	Alkal	2.18384	2.03684	0.0192544
p__Proteobacteria.c__Alphaproteobacteria.o__unclassified_c__Alphaproteobacteria	Alkal	2.30582	2.2607	0.0192544
p__Chloroflexi.c__KD4-96.o__norank_c__KD4-96	Alkal	3.23497	2.89469	0.0277078
p__Firmicutes.c__Clostridia.o__Peptostreptococcales-Tissierellales.f__norank_o__Peptostreptococcales-Tissierellales	Alkal	2.47038	2.74777	0.0277078
p__Actinobacteriota.c__Actinobacteria.o__Propionibacteriales	Alkal	3.78914	3.40707	0.0338949
p__Proteobacteria.c__Alphaproteobacteria.o__Acetobacterales	Alkal	2.98524	2.58994	0.0192544
p__Proteobacteria.c__Alphaproteobacteria.o__Holosporales.f__Holosporaceae	Alkal	2.08082	2.02662	0.0192544
p__Actinobacteriota.c__Actinobacteria.o__Frankiales.f__norank_o__Frankiales	Alkal	2.5442	2.27775	0.0323129
p__Actinobacteriota.c__Acidimicrobiia.o__IMCC26256.f__norank_o__IMCC26256.g__norank_f__norank_o__IMCC26256	Alkal	2.67727	2.72763	0.0338949
p__Firmicutes.c__Symbiobacteriia.o__Symbiobacteriales.f__Symbiobacteraceae.g__norank_f__Symbiobacteraceae	Alkal	2.58315	2.31582	0.0192544
p__Actinobacteriota.c__Acidimicrobiia.o__IMCC26256	Alkal	2.67727	2.83929	0.0338949
p__Chloroflexi.c__KD4-96.o__norank_c__KD4-96.f__norank_o__norank_c__KD4-96	Alkal	3.23497	2.86565	0.0277078
p__Proteobacteria.c__Alphaproteobacteria.o__Rhizobiales.f__Rhizobiaceae.g__Mesorhizobium	Alkal	2.77353	3.0892	0.0277078
p__Proteobacteria.c__Alphaproteobacteria.o__Rhizobiales.f__Rhizobiaceae.g__Ensifer	Alkal	3.81974	3.44472	0.0338949
p__Firmicutes.c__Clostridia.o__Christensenellales	Alkal	2.04759	2.10272	0.0192544
p__Proteobacteria.c__Alphaproteobacteria.o__Rhizobiales.f__Pleomorphomonadaceae	Alkal	2.72197	2.84093	0.0192544
p__Chloroflexi.c__Anaerolineae.o__Caldilineales	Alkal	2.57271	2.30608	0.0192544
p__Actinobacteriota.c__Actinobacteria.o__Kineosporiales.f__Kineosporiaceae	Alkal	2.21547	2.02751	0.0192544
p__Proteobacteria.c__Alphaproteobacteria.o__Caulobacterales	Alkal	3.02447	2.99019	0.0338949
p__Actinobacteriota.c__MB-A2-108.o__norank_c__MB-A2-108	Alkal	2.36074	3.01201	0.0277078
p__Proteobacteria.c__Alphaproteobacteria.o__Rhodobacterales	Alkal	4.29016	3.87938	0.0277078
p__Actinobacteriota.c__Actinobacteria.o__Micromonosporales.f__Micromonosporaceae	Alkal	3.66189	3.30251	0.0338949
p__Chloroflexi.c__Gitt-GS-136	Alkal	2.65541	2.36211	0.0192544
p__Bdellovibrionota.c__Bdellovibrionia.o__Bacteriovoracales.f__Bacteriovoracaceae.g__Peredibacter	Alkal	3.49916	3.16912	0.0192544
p__Actinobacteriota.c__Actinobacteria.o__Pseudonocardiales.f__Pseudonocardiaceae.g__Pseudonocardia	Alkal	2.86427	2.56327	0.0277078
p__Firmicutes.c__Clostridia.o__Clostridiales.f__Caloramatoraceae	Alkal	1.81837	2.20715	0.0192544
p__Firmicutes.c__Bacilli.o__Paenibacillales.f__Paenibacillaceae.g__Cohnella	Alkal	2.94475	2.71891	0.0277078
p__Bdellovibrionota.c__Oligoflexia.o__0319-6G20.f__norank_o__0319-6G20.g__norank_f__norank_o__0319-6G20	Alkal	3.36727	3.06633	0.0277078
p__Actinobacteriota.c__Actinobacteria.o__Propionibacteriales.f__Nocardioidaceae.g__Marmoricola	Alkal	2.43697	2.12491	0.0192544
p__Actinobacteriota.c__Thermoleophilia.o__norank_c__Thermoleophilia.f__norank_o__norank_c__Thermoleophilia	Alkal	2.2029	2.03117	0.0192544
p__Patescibacteria	Alkal	2.94925	3.48254	0.0277078
p__Proteobacteria.c__Alphaproteobacteria.o__norank_c__Alphaproteobacteria.f__norank_o__norank_c__Alphaproteobacteria.g__norank_f__norank_o__norank_c__Alphaproteobacteria	Alkal	2.09256	2.16162	0.0277078
p__Firmicutes.c__Bacilli.o__Bacillales.f__Planococcaceae.g__Solibacillus	Alkal	2.31045	2.49015	0.0323129
p__Firmicutes.c__Clostridia.o__unclassified_c__Clostridia.f__unclassified_c__Clostridia	Alkal	2.04147	2.80113	0.0192544
p__Actinobacteriota.c__Thermoleophilia.o__Gaiellales	Alkal	3.16342	2.82867	0.0323129
p__Proteobacteria.c__Alphaproteobacteria.o__norank_c__Alphaproteobacteria	Alkal	2.09256	2.15967	0.0277078
p__Firmicutes.c__Bacilli.o__Bacillales.f__Bacillaceae.g__Halobacillus	Alkal	2.37231	2.07108	0.0192544
p__Proteobacteria.c__Alphaproteobacteria.o__unclassified_c__Alphaproteobacteria.f__unclassified_c__Alphaproteobacteria	Alkal	2.30582	2.19473	0.0192544
p__Actinobacteriota.c__Actinobacteria.o__Micrococcales	Alkal	5.0286	4.68553	0.0338949
p__Actinobacteriota.c__Thermoleophilia.o__Solirubrobacterales.f__67-14.g__norank_f__67-14	Alkal	3.25595	2.91728	0.0338949
p__Actinobacteriota.c__Actinobacteria.o__Propionibacteriales.f__Nocardioidaceae.g__unclassified_f__Nocardioidaceae	Alkal	3.09721	2.74651	0.0277078
p__Proteobacteria.c__Alphaproteobacteria.o__Holosporales.f__Holosporaceae.g__norank_f__Holosporaceae	Alkal	2.08082	2.02778	0.0192544
p__Firmicutes.c__Bacilli.o__Alicyclobacillales.f__Alicyclobacillaceae	Alkal	3.18985	2.84926	0.0192544
p__Proteobacteria.c__Gammaproteobacteria.o__Burkholderiales.f__Alcaligenaceae	Alkal	2.55894	2.96778	0.0277078
p__Firmicutes.c__Clostridia.o__Christensenellales.f__Christensenellaceae.g__norank_f__Christensenellaceae	Alkal	2.04759	2.14593	0.0192544
p__Actinobacteriota.c__Actinobacteria.o__Frankiales	Alkal	3.03566	2.66549	0.0338949
p__Verrucomicrobiota.c__Verrucomicrobiae.o__Chthoniobacterales	Alkal	3.05062	2.69693	0.0323129
p__Chloroflexi.c__KD4-96	Alkal	3.23497	2.87247	0.0277078
p__Myxococcota.c__Polyangia.o__Polyangiales.f__BIrii41.g__norank_f__BIrii41	Alkal	2.59353	2.3844	0.0192544
p__Proteobacteria.c__Gammaproteobacteria.o__Xanthomonadales	Alkal	3.33241	2.9938	0.0338949
p__Proteobacteria.c__Gammaproteobacteria.o__Burkholderiales.f__Methylophilaceae	Alkal	2.3445	2.07277	0.0192544
p__Firmicutes.c__Desulfitobacteriia.o__Desulfitobacteriales	Alkal	2.01878	2.21697	0.0192544
p__Dependentiae.c__Babeliae.o__Babeliales.f__Babeliaceae	Alkal	2.38066	2.15549	0.0192544
p__Proteobacteria.c__Alphaproteobacteria.o__Rhizobiales.f__Hyphomicrobiaceae.g__Pedomicrobium	Alkal	3.19374	2.9343	0.0192544
p__Bdellovibrionota	Alkal	3.83716	3.50011	0.0323129
p__Actinobacteriota.c__Acidimicrobiia.o__Microtrichales.f__Microtrichaceae	Alkal	2.27796	2.15849	0.0277078
p__Actinobacteriota.c__MB-A2-108.o__norank_c__MB-A2-108.f__norank_o__norank_c__MB-A2-108	Alkal	2.36074	3.02231	0.0277078
p__Myxococcota.c__Polyangia.o__Nannocystales.f__Nannocystaceae.g__Nannocystis	Alkal	2.42122	2.1209	0.0192544
p__Firmicutes.c__Bacilli.o__Alicyclobacillales	Alkal	3.18985	2.84501	0.0192544
p__Proteobacteria.c__Gammaproteobacteria.o__Burkholderiales.f__Comamonadaceae.g__unclassified_f__Comamonadaceae	Alkal	2.87607	2.82155	0.0338949
p__Firmicutes.c__Clostridia.o__Peptostreptococcales-Tissierellales.f__Anaerovoracaceae	Alkal	1.74639	2.07888	0.0192544
p__Bdellovibrionota.c__Bdellovibrionia	Alkal	3.6272	3.30166	0.0277078
p__Proteobacteria.c__Gammaproteobacteria.o__Burkholderiales.f__SC-I-84	Alkal	2.55279	2.32828	0.0192544
p__Actinobacteriota.c__MB-A2-108	Alkal	2.36074	3.02153	0.0277078
p__Patescibacteria.c__Saccharimonadia.o__Saccharimonadales	Alkal	2.8579	2.74823	0.0277078
p__Firmicutes.c__Clostridia.o__Thermincolales.f__Thermincolaceae.g__Thermincola	Alkal	1.97956	2.10645	0.0192544
p__Proteobacteria.c__Alphaproteobacteria.o__Tistrellales	Alkal	3.21592	2.83044	0.0277078
p__Proteobacteria.c__Alphaproteobacteria.o__Holosporales	Alkal	2.08082	2.02909	0.0192544
p__Proteobacteria.c__Alphaproteobacteria.o__Rhizobiales.f__Hyphomicrobiaceae	Alkal	3.46901	3.17493	0.0323129
p__Actinobacteriota.c__Acidimicrobiia.o__IMCC26256.f__norank_o__IMCC26256	Alkal	2.67727	2.82848	0.0338949
p__Actinobacteriota.c__Actinobacteria.o__Micrococcales.f__Micrococcaceae.g__Arthrobacter	Alkal	3.45672	3.08923	0.0338949
p__Fibrobacterota.c__Fibrobacteria.o__Fibrobacterales	Alkal	2.16244	2.22544	0.0192544
p__Chloroflexi.c__Gitt-GS-136.o__norank_c__Gitt-GS-136.f__norank_o__norank_c__Gitt-GS-136	Alkal	2.65541	2.34421	0.0192544
p__Actinobacteriota.c__Actinobacteria.o__Propionibacteriales.f__Nocardioidaceae.g__Nocardioides	Alkal	3.62199	3.25237	0.0323129
p__Actinobacteriota.c__Actinobacteria.o__Streptosporangiales.f__Streptosporangiaceae.g__unclassified_f__Streptosporangiaceae	Alkal	2.31189	2.03041	0.0192544
p__Chloroflexi.c__KD4-96.o__norank_c__KD4-96.f__norank_o__norank_c__KD4-96.g__norank_f__norank_o__norank_c__KD4-96	Alkal	3.23497	2.87251	0.0277078
p__Firmicutes.c__Bacilli.o__Thermoactinomycetales	Alkal	2.53375	2.29543	0.0277078
p__Patescibacteria.c__Saccharimonadia.o__Saccharimonadales.f__norank_o__Saccharimonadales	Alkal	2.63379	2.32345	0.0192544
p__Firmicutes.c__Bacilli.o__Bacillales	Alkal	5.21017	4.81377	0.0338949
p__Firmicutes.c__Clostridia.o__norank_c__Clostridia.f__Gracilibacteraceae	Alkal	2.12412	2.21483	0.0192544
p__Firmicutes.c__Clostridia.o__Clostridiales	Alkal	3.32933	2.90351	0.0338949
p__Chloroflexi.c__TK10	Alkal	2.97607	2.70662	0.0277078
p__Bdellovibrionota.c__Oligoflexia.o__0319-6G20	Alkal	3.36727	3.07169	0.0277078
p__Actinobacteriota.c__Actinobacteria.o__Streptosporangiales.f__Streptosporangiaceae.g__Streptosporangium	Alkal	3.26337	2.86765	0.0192544
p__Myxococcota.c__Polyangia.o__Polyangiales.f__BIrii41	Alkal	2.59353	2.37447	0.0192544
p__Actinobacteriota.c__Thermoleophilia.o__Solirubrobacterales.f__Solirubrobacteraceae.g__Parviterribacter	Alkal	2.36432	2.12465	0.0192544
p__Actinobacteriota.c__Actinobacteria.o__Micrococcales.f__Intrasporangiaceae	Alkal	2.88982	2.53604	0.0277078
p__Proteobacteria.c__Alphaproteobacteria.o__Rhizobiales.f__Xanthobacteraceae	Alkal	3.70409	3.3244	0.0338949
p__Patescibacteria.c__Saccharimonadia	Alkal	2.8579	2.61021	0.0277078
p__Actinobacteriota.c__Thermoleophilia.o__Solirubrobacterales.f__67-14	Alkal	3.25595	2.92258	0.0338949
p__Chloroflexi.c__Chloroflexia.o__Thermomicrobiales.f__JG30-KF-CM45.g__norank_f__JG30-KF-CM45	Alkal	3.8614	3.47372	0.0338949
p__Firmicutes.c__Clostridia.o__Lachnospirales.f__Lachnospiraceae.g__Mobilitalea	Alkal	2.76263	2.47929	0.0277078
p__Myxococcota.c__Polyangia.o__Polyangiales.f__Sandaracinaceae.g__Sandaracinus	Alkal	2.26379	2.09212	0.0192544
